# Supplementary material for: Japanese Flounder HMGB1: A DAMP Molecule That Promotes Antimicrobial Immunity by Interacting with Immune Cells and Bacterial Pathogen
Source: Genes (Basel). 2022 Aug 23;13(9):1509. doi: 10.3390/genes13091509 (PMC9498587; doi:10.3390/genes13091509)
Supplement: Supplementary file 1 [file genes-13-01509-s001.zip]

Archive with 1 entries (1 files):
- genes-1867374-suppl.pdf
